# Supplementary material for: dmf‐g16: A Gaussian Wrapper for Reliable Double‐Ended Transition‐State Searches With Native Input Formats
Source: J Comput Chem. 2026 May 4;47:e70378. doi: 10.1002/jcc.70378 (PMC13138099; doi:10.1002/jcc.70378)
Supplement: Supplementary file 2 — Data S2. Supporting Information S2. [file JCC-47-0-s002.zip]

Archive with 129 entries (127 files):
- qst2/
- qst2/rxn001.com
- qst2/rxn002.com
- qst2/rxn003.com
- qst2/rxn004.com
- qst2/rxn005.com
- qst2/rxn006.com
- qst2/rxn007.com
- qst2/rxn008.com
- qst2/rxn009.com
- qst2/rxn010.com
- qst2/rxn011.com
- qst2/rxn012.com
- qst2/rxn013.com
- qst2/rxn014.com
- qst2/rxn015.com
- qst2/rxn016.com
- qst2/rxn017.com
- qst2/rxn018.com
- qst2/rxn019.com
- qst2/rxn020.com
- qst2/rxn021.com
- qst2/rxn022.com
- qst2/rxn023.com
- qst2/rxn024.com
- qst2/rxn025.com
- qst2/rxn026.com
- qst2/rxn027.com
- qst2/rxn028.com
- qst2/rxn029.com
- qst2/rxn030.com
- qst2/rxn031.com
- qst2/rxn032.com
- qst2/rxn033.com
- qst2/rxn034.com
- qst2/rxn035.com
- qst2/rxn036.com
- qst2/rxn037.com
- qst2/rxn038.com
- qst2/rxn039.com
- qst2/rxn040.com
- qst2/rxn041.com
- qst2/rxn042.com
- qst2/rxn043.com
- qst2/rxn044.com
- qst2/rxn045.com
- qst2/rxn046.com
- qst2/rxn047.com
- qst2/rxn048.com
- qst2/rxn049.com
- qst2/rxn050.com
- qst2/rxn051.com
- qst2/rxn052.com
- qst2/rxn053.com
- qst2/rxn054.com
- qst2/rxn055.com
- qst2/rxn056.com
- qst2/rxn057.com
- qst2/rxn058.com
- qst2/rxn059.com
- qst2/rxn060.com
- qst2/rxn061.com
- qst2/rxn062.com
- qst2/rxn063.com
- qst2/rxn064.com
- qst2/rxn065.com
- qst2/rxn066.com
- qst2/rxn067.com
- qst2/rxn068.com
- qst2/rxn069.com
- qst2/rxn070.com
- qst2/rxn071.com
- qst2/rxn072.com
- qst2/rxn073.com
- qst2/rxn074.com
- qst2/rxn075.com
- qst2/rxn076.com
- qst2/rxn077.com
- qst2/rxn078.com
- qst2/rxn079.com
- qst2/rxn080.com
- qst2/rxn081.com
- qst2/rxn082.com
- qst2/rxn083.com
- qst2/rxn084.com
- qst2/rxn085.com
- qst2/rxn086.com
- qst2/rxn087.com
- qst2/rxn088.com
- qst2/rxn089.com
- qst2/rxn090.com
- qst2/rxn091.com
- qst2/rxn092.com
- qst2/rxn093.com
- qst2/rxn094.com
- qst2/rxn095.com
- qst2/rxn096.com
- qst2/rxn097.com
- qst2/rxn098.com
- qst2/rxn099.com
- qst2/rxn100.com
- qst2/rxn101.com
- qst2/rxn102.com
- qst2/rxn103.com
- qst2/rxn104.com
- qst2/rxn105.com
- qst2/rxn106.com
- qst2/rxn107.com
- qst2/rxn108.com
- qst2/rxn109.com
- qst2/rxn110.com
- qst2/rxn111.com
- qst2/rxn112.com
- qst2/rxn113.com
- qst2/rxn114.com
- qst2/rxn115.com
- qst2/rxn116.com
- qst2/rxn117.com
- qst2/rxn118.com
- qst2/rxn119.com
- qst2/rxn120.com
- qst2/rxn121.com
- qst3/
- qst3/path1.com
- qst3/path2.com
- qst3/path3.com
- qst3/path4.com
- qst3/path5.com
- qst3/path6.com
